# Supplementary material for: The Mediating Effect of Concurrent Changes in Dietary Behaviors on the Associations Between Intervention and Changes in Adiposity Outcomes: Evidence from a Cluster-Randomized Controlled Trial
Source: Nutrients. 2025 Jan 21;17(3):376. doi: 10.3390/nu17030376 (PMC11820463; doi:10.3390/nu17030376)
Supplement: Supplementary file 1 [file nutrients-17-00376-s001.zip]

Archive with 1 entries (1 files):
- nutrients-3371242-supplementary.pdf
